# Supplementary material for: Melittin-Related Peptides Interfere with Sandfly Fever Naples Virus Infection by Interacting with Heparan Sulphate
Source: Microorganisms. 2023 Sep 29;11(10):2446. doi: 10.3390/microorganisms11102446 (PMC10609114; doi:10.3390/microorganisms11102446)
Supplement: Supplementary file 1 [file microorganisms-11-02446-s001.zip]

Archive with 1 entries (1 files):
- microorganisms-2560592-supplementary.pdf
